# Supplementary material for: Phylogenetic and functional trait‐based community assembly within Pacific Cyrtandra (Gesneriaceae): Evidence for clustering at multiple spatial scales
Source: Ecol Evol. 2023 May 4;13(5):e10048. doi: 10.1002/ece3.10048 (PMC10160169; doi:10.1002/ece3.10048)
Supplement: Supplementary file 2 — Table S2. [file ECE3-13-e10048-s001.xlsx]

## Sheet: Sheet1
Table S2. Mean values of functional traits (± standard error) in 34 Pacific Cyrtandra species.
Island (Country)	Viti Levu (Fiji)	Viti Levu (Fiji)	Viti Levu (Fiji)	Viti Levu (Fiji)	Viti Levu (Fiji)	Viti Levu (Fiji)	Viti Levu (Fiji)	Viti Levu (Fiji)	Viti Levu (Fiji)	Viti Levu (Fiji)	Viti Levu (Fiji)	Viti Levu (Fiji)	Viti Levu (Fiji)	Viti Levu (Fiji)	Viti Levu (Fiji)	Viti Levu (Fiji)	Vanua Levu (Fiji)	Vanua Levu (Fiji)	Vanua Levu (Fiji)	Vanua Levu (Fiji)	Taveuni (Fiji)	Taveuni (Fiji)	Taveuni (Fiji)	Taveuni (Fiji)	Taveuni (Fiji)	Taveuni (Fiji)	Savaii (Samoa)	Savaii (Samoa)	Savaii (Samoa)	Savaii (Samoa)	Kauai (Hawaii)	Kauai (Hawaii)	Hawaii (Hawaii)	Hawaii (Hawaii)	Hawaii (Hawaii)
Species	C. aloisiana	C. anthropophagorum	C. cephalophora	C. chlorantha	C. coleoides	C. esothrix	C. hornei	C. involucrata	C. jugalis	C. milnei	C. multiseptata	C. prattii	C. pritchardii	C. tomentosa	C. victoriae	C. vitiensis	C. cephalophora	C. dolichocarpa	C. longifructosa	C. waisaliensis	C. ciliata	C. hispida	C. leucantha	C. tempestii	C. gregoryi	C. lavenaensis	C. compressa	C. falcifolia	C. pogonantha	C. richii	C. kauaiensis	C. longifolia	C. paludosa	C. lysiosepala	C. platyphylla
Sample size (n)	1	3	4	5	3	13	6	3	4	7	5	7	7	5	10	11	11	3	10	10	10	3	11	9	8	1	5	4	8	7	25	23	10	10	10
Whole plant traits
Height (cm)	190.00 (± 0)	166.67 (±44.85)	163.75 (±13.62)	193.00 (±19.01)	198.67 (±54.55)	173.15 (±16.07)	202.83 (±20.92)	231.67 (±43.10)	189.50 (±24.90)	160.29 (±12.75)	120.40 (±6.55)	194.71 (±17.24)	168.71 (±35.31)	163.40 (±14.51)	214.40 (±15.06)	102.73 (±13.34)	189.72 (±15.74)	209.33 (±34.38)	131.80 (±9.65)	110.00 (±17.48)	167.20 (±19.23)	81.00 (±17.35)	139.82 (±9.64)	228.56 (±21.66)	143.63 ((±16.44)	188.00 (±0)	390.00 (±102.96)	256.25 (±35.90)	179.38 (±10.87)	478.57 (±39.12)	235 (±15.70)	261.64 (±15.76)	83.20 (±8.71)	120.0 (±16.80)	203.90 (±26.04)
Leaf traits
SLA (m2/kg)	24.97 (± 0)	28.64 (±0.91)	14.54 (±0.69)	20.76 (±1.87)	40.11 (±3.06)	15.07 (±1.31)	26.41 (±2.75)	24.59 (±3.70)	30.27 (±2.87)	37.35 (±3.27)	31.21 (±5.16)	18.51 (±1.08)	22.44 (±1.85)	12.24 (±0.36)	20.02 (±1.10)	22.41 (±0.93)	19.19 (±0.61)	29.70 (±2.74)	27.00 (±1.75)	41.06 (±3.59)	26.15 (±1.13)	20.20 (±0.30)	37.29 (±3.85)	14.15 (±1.02)	34.04 (±3.61)	32.51 (±0)	29.98 (±2.00)	27.41 (±0.42)	25.36 (±1.52)	24.11 (±1.38)	15.74 (±0.53)	13.97 (±0.79)	24.87 (±1.99)	16.90 (±0.62)	16.10 (±0.41)
LDMC (mg/g)	184.36 (± 0)	96.47 (±2.60)	125.63 (±3.63)	142.79 (±8.87)	129.62 (±5.65)	127.63 (±7.88)	191.95 (±18.46)	212.66 (±17.83)	164.28 (±18.15)	113.88 (±5.75)	118.59 (±6.29)	124.11 (±7.83)	155.43 (±8.13)	129.24 (±9.60)	122.90 (±3.50)	97.03 (±7.73)	100.94 (±2.89)	120.98 (±6.68)	104.89 (±3.25)	79.43 (±4.83)	122.06 (±3.20)	144.61 (±8.21)	81.29 (±5.95)	206.63 (±8.73)	138.86 (±5.24)	108.00 (±0)	132.39 (±5.66)	177.82 (±6.87)	112.59 (±3.70)	137.68 (±5.39)	133.71 (±3.90)	157.37 (±7.92)	165.14 (±6.77)	178.68 (±3.47)	86.34 (±2.14)
Petiole length (cm)	3.40 (± 0)	5.29 (±1.13)	6.75 (±0.64)	7.06 (±0.60)	3.62 (±0.40)	2.51 (±0.32)	2.98 (±0.68)	3.52 (±0.24)	2.33 (±0.37)	14.17 (±0.58)	7.12 (±0.80)	3.08 (±0.37)	2.62 (±0.26)	6.05 (±0.35)	4.97 (±0.62)	1.74 (±0.25)	6.72 (±0.88)	3.16 (±0.17)	5.09 (±0.58)	6.64 (±0.83)	4.21 (±0.32)	4.15 (±1.85)	6.34 (±0.40)	5.89 (±0.70)	9.90 (±1.24)	6.61 (±0)	2.72 (±0.27)	4.38 (±0.25)	30.52 (±13.99)	4.71 (±0.38)	3.39 (±0.11)	1.95 (±0.09)	1.66 (±0.10)	4.88 (±0.57)	9.97 (±0.42)
Leaf size (cm2)	263.50 (± 0)	254.47 (±72.13)	311.43 (±22.15)	298.52 (±49.70)	313.07 (±63.86)	345.86 (±43.59)	62.26 (±7.87)	97.25 (±10.21)	121.44 (±16.83)	588.11 (±77.31)	245.39 (±27.66)	218.84 (±39.02)	146.95 (±11.80)	422.53 (±32.62)	326.08 (±36.63)	776.29 (±84.24)	374.42 (±25.07)	95.85 (±6.91)	146.06 (±7.78)	184.46 (±20.01)	194.10 (±13.92)	141.50 (±41.30)	645.55 (±48.08)	191.99 (±11.81)	394.33 (±68.62)	333.50 (±0)	199.92 (±30.91)	320.85 (±5.90)	825.52 (±50.65)	430.64 (±54.73)	103.87 (±3.87)	79.91 (±4.04)	28.68 (±1.92)	115.83 (±13.15)	245.67 (±17.89)
Leaf pubescence (cm2)	130.00 (± 0)	190.67 (±7.88)	0	25.4 (±2.29)	0	0	0	0	0	94.43 (±3.46)	9.4 (±0.51)	0	0	84.40 (±1.63)	351.6 (±4.56)	0	0	71.33 (±6.64)	0	46.80 (±2.10)	0	72.33 (±7.22)	177.64 (±5.41)	0	0	45 (±0)	0	361.75 (±15.98)	0	0	155.16 (±3.32)	0	0	0	299.90 (±2.51)
Flower traits
Corolla tube length (mm)	10.00 (± 0)	18.63 (±1.12)	15.75 (±0.49)	28.56 (±0.64)	35.07 (±0.46)	21.78 (±0.43)	20.67 (±0.11)	19.57 (±0.22)	20.00 (±0)	27.00 (±1.92)	34.98 (±0.86)	35.87 (±1.60)	16.50 (±0)	25.00 (±0)	38.23 (±0.83)	32.10 (±0.98)	15.90 (±0.37)	36.57 (±0.73)	24.70 (±0.72)	33.26 (±1.83)	21.42 (±0.28)	32.60 (±0.85)	23.71 (±0.48)	15.38 (±0.29)	24.86 (±0.73)	18.30 (±0)	29.80 (±0.60)	45.53 (±0.18)	23.63 (±0.66)	32.74 (±0.61)	16.50 (±0.28)	15.07 (±0.28)	16.68 (±0.47)	14.82 (±0.61)	21.97 (±0.27)
Corolla tube width (mm)	NA	4.80 (±0.65)	5.95 (±0.36)	7.24 (±0.44)	9.93 (±0.81)	5.66 (±0.26)	7.17 (±0.17)	5.97 (±0.32)	NA	6.74 (±0.20)	6.58 (±0.07)	7.87 (±0.35)	NA	NA	14.32 (±0.42)	6.38 (±0.46)	6.05 (±0.27)	5.73 (±0.23)	5.72 (±0.33)	7.96 (±0.31)	6.60 (±0.32)	8.83 (±0.15)	5.96 (±0.18)	6.16 (±0.27)	7.1 (±0.37)	7.4 (±0)	7.72 (±0.66)	9.45 (±0.13)	6.75 (±0.21)	8.54 (±0.17)	6.18 (±0.13)	5.45 (±0.16)	6.48 (±0.44)	5.54 (±0.36)	10.50 (±0.42)
Corolla lobe size (mm2)	NA	40.95 (±3.43)	42.88 (±4.07)	52.94 (±4.51)	46.75 (±9.34)	65.79 (±3.12)	51.19 (±1.69)	21.18 (±4.02)	NA	66.88 (±11.26)	113.14 (±19.59)	55.08 (±4.10)	NA	NA	50.20 (±1.66)	44.18 (±2.58)	44.21 (±3.13)	363.55 (±28.73)	157.60 (±7.29)	197.50 (±10.98)	50.71 (±1.88)	242.47 (±57.61)	28.35 (±0.96)	68.47 (±6.46)	45.61 (±2.16)	76.00 (±0)	220.51 (±60.92)	570.31 (±5.04)	27.38 (±0.90)	28.23 (±10.67)	42.84 (±2.55)	32.57 (±1.95)	109.35 (±10.01)	50.92 (±4.38)	74.56 (±4.04)
Flower number (# flowers/inflorescence)	8.00 (± 0)	3.67 (±0.33)	9.50 (±0.42)	10.00 (±1.30)	6.67 (±0.33)	3.23 (±0.26)	1.00 (±0)	4.00 (±0)	3.00 (±0)	10.43 (±1.15)	2.60 (±0.24)	4.71 (±0.84)	3.00 (±0)	7.00 (±0)	2.40 (±0.31)	8.91 (±0.68)	9.36 (±0.34)	1.00 (±0)	1.90 (±0.23)	4.30 (±0.52)	10.40 (±1.13)	2.67 (±0.67)	14.64 (±1.76)	3.44 (±0.41)	10.13 (±2.73)	12.00 (±0)	3.00 (±0)	3.25 (±0.25)	6.12 (±0.35)	8.86 (±0.99)	2.48 (±0.25)	1.13 (±0.10)	1.00 (±0)	3.10 (±0.31)	7.40 (±0.37)
